# Supplementary material for: Gestational diabetes increases preterm membrane rupture risk through elevated hydroxydesmethylpiperine sulfate levels
Source: Front Endocrinol (Lausanne). 2025 Sep 2;16:1631638. doi: 10.3389/fendo.2025.1631638 (PMC12436117; doi:10.3389/fendo.2025.1631638)
Supplement: Supplementary file 1 [file Table1.xlsx]

## Sheet: Sheet1
	OR (95%CI)	p-value
Delivery modea
Vaginal birth	1.558(0.548,4.202)	0.389
Cesarean section	4.481(1.279,16.649)*	0.02
Fetal sexb
Boy	1.88(0.597,5.515)	0.26
Girl	2.54(0.854,7.653)	0.092
Anaemiac
Yes	3.782(1.199,12.383)*	0.024
No	1.619(0.567,4.383)	0.351
