# Supplementary material for: Gestational diabetes increases preterm membrane rupture risk through elevated hydroxydesmethylpiperine sulfate levels
Source: Front Endocrinol (Lausanne). 2025 Sep 2;16:1631638. doi: 10.3389/fendo.2025.1631638 (PMC12436117; doi:10.3389/fendo.2025.1631638)
Supplement: Supplementary file 2 [file Table2.xlsx]

## Sheet: Sheet1
Characteristics N (%) / mean ± SD	Total	Non-PROM & Non-GDM	Non-PROM & GDM	PROM & Non-GDM	PROM & GDM	P-value
N	40	10	10	10	10
Maternal age at delivery	29.9 (3.08)	30.6 (2.63)	29.9 (2.85)	30.7 (2.87)	28.2 (3.68)	0.145
Pre-pregnancy BMI (kg/m2)	23.2 (3.63)	21.2 (3.10)	24.9 (4.51)	22.6 (2.47)	24.1 (3.39)	0.203
Gestational age (week)	39.0 (1.69)	39.3 (0.80)	39.9 (0.78)	38.6 (1.30)	38.0 (2.67)	0.029
Infant birth weight (g)	3278 (539)	3207 (284)	3625 (557)	3248 (552)	3032 (595)	0.241
Maternal education level						0.716
College and below	23 (57.5%)	6 (60.0%)	6 (60.0%)	5 (50.0%)	6 (60.0%)
University	10 (25.0%)	3 (30.0%)	2 (20.0%)	3 (30.0%)	2 (20.0%)
Graduate school and above	7 (17.5%)	1 (10.0%)	2 (20.0%)	2 (20.0%)	2 (20.0%)
Fetal sex						0.323
Boy	23 (57.5%)	6 (60.0%)	7 (70.0%)	6 (60.0%)	4 (40.0%)
Girl	17 (42.5%)	4 (40.0%)	3 (30.0%)	4 (40.0%)	6 (60.0%)
Delivery mode						1
Vaginal birth	22 (55.0%)	6 (60.0%)	3 (30.0%)	9 (90.0%)	4 (40.0%)
Cesarean section	18 (45.0%)	4 (40.0%)	7 (70.0%)	1 (10.0%)	6 (60.0%)
Gravidity						0.025
1	20 (50.0%)	3 (30.0%)	4 (40.0%)	5 (50.0%)	8 (80.0%)
≥ 2	20 (50.0%)	7 (70.0%)	6 (60.0%)	5 (50.0%)	2 (20.0%)
Parity						0.003
0	26 (65.0%)	3 (30.0%)	7 (70.0%)	6 (60.0%)	10 (100%)
≥ 1	14 (35.0%)	7 (70.0%)	3 (30.0%)	4 (40.0%)	0 (0.00%)
Gestational hypertension						0.163
Yes	4 (10.0%)	0 (0.00%)	1 (10.0%)	1 (10.0%)	2 (20.0%)
No	36 (90.0%)	10 (100%)	9 (90.0%)	9 (90.0%)	8 (80.0%)
Anaemia						0.575
Yes	22 (55.0%)	5 (50.0%)	6 (60.0%)	4 (40.0%)	7 (70.0%)
No	18 (45.0%)	5 (50.0%)	4 (40.0%)	6 (60.0%)	3 (30.0%)
OGTT 0h (mmol/L)	4.61 (0.42)	4.64 (0.28)	4.68 (0.58)	4.67 (0.47)	4.45 (0.30)	0.342
OGTT 1h (mmol/L)	7.68 (1.54)	7.42 (1.30)	7.88 (1.84)	8.16 (1.13)	7.26 (1.83)	0.93
OGTT 2h (mmol/L)	6.83 (1.22)	6.08 (1.06)	7.14 (1.40)	7.01 (1.26)	7.10 (0.98)	0.091
